# Supplementary material for: Kilometric sea level changes during the Messinian salinity crisis caused by river erosion and climate
Source: Sci Adv. 2025 Jul 11;11(28):eads9752. doi: 10.1126/sciadv.ads9752 (PMC12248288; doi:10.1126/sciadv.ads9752)
Supplement: Supplementary file 2 — Movies S1 to S3 [file sciadv.ads9752_movies_s1_to_s3.zip]

Archive with 3 entries (3 files):
- ads9752_movie_s1.mp4
- ads9752_movie_s2.mp4
- ads9752_movie_s3.mp4
